# Supplementary material for: Parallel evolution and adaptation to environmental factors in a marine flatfish: Implications for fisheries and aquaculture management of the turbot (Scophthalmus maximus)
Source: Evol Appl. 2018 Apr 6;11(8):1322–41. doi: 10.1111/eva.12628 (PMC6099829; doi:10.1111/eva.12628)
Supplement: Supplementary file 2 [file EVA-11-1322-s002.xlsx]

## Sheet: Complete table
Table S2: Genomic location and functional annotation of the 755 SNPs used to study turbot (S. maximus) populations. Traits: growth (G); resistance to virus septicaemia haemorrhagica (VHS), to Aeromonas salmonicida (AS), to Philasterides dicentrarchi (PD); sex determination (SD). In bold face are highlighted the 25 outliers for divergent and stabilizing selection detected.
RAD ID	scaffold ID	start position	e-value	positive	mismatch	gaps	Transcriptome ID	Annotation	QTL marker	QTL position	Traits	Scaffold length	Linkage group (LG)
13539_6	sm5_s00001p	438324	2e-39	90	0	0	SMAX5B006363	histone deacetylase 5-like isoform	Sma-E82	956945	G	18955242	LG13
3827_6	sm5_s00001p	718969	2e-39	90	0	0			Sma-USC9	1092247	G
745_11	sm5_s00001p	3060823	2e-39	90	0	0	SMAX5B006678	sterol regulatory element-binding
12655_6	sm5_s00001p	3332510	2e-39	90	0	0	SMAX5B005747	PDosPDomannomutase 1-like
935_25	sm5_s00001p	5119631	2e-39	90	0	0						18955242	LG01
1887_25	sm5_s00001p	5120143	2e-39	90	0	0
6883_61	sm5_s00001p	5343960	2e-39	90	0	0	SMAX5B006409	chromodomain-helicase-dna-binding
454_47	sm5_s00001p	6298764	2e-39	90	0	0
1917_6	sm5_s00001p	6619707	2e-39	90	0	0	SMAX5B006529	importin-13-like isoform x1	Sma-USC104	6836491	VHS
2893_45	sm5_s00001p	7100344	2e-39	90	0	0
7970_6	sm5_s00001p	8618676	5e-34	86	4	0
196_27	sm5_s00001p	9155760	2e-39	90	0	0	SMAX5B006650	ePDrin type-a receptor 3-like
3154_21	sm5_s00001p	10705351	2e-39	90	0	0	SMAX5B006392	---NA---
6570_30	sm5_s00001p	12250345	2e-39	90	0	0
6791_78	sm5_s00001p	12595302	8e-38	89	1	0			Sma-USC15	12538351	G,VHS
6609_6	sm5_s00001p	12639975	2e-39	90	0	0
2144_51	sm5_s00001p	13315943	1e-36	88	2	0			IGFBP3	12956648	G
5397_68	sm5_s00001p	13494744	2e-39	90	0	0	SMAX5B005919	latroPDilin-2-like isoform x1
4610_86	sm5_s00001p	13616944	2e-39	90	0	0	SMAX5B005868	voltage-dependent r-type calcium
2372_27	sm5_s00001p	14001141	2e-39	90	0	0	SMAX5B006439	arf-gap with ank repeat and
3408_6	sm5_s00001p	14001336	2e-39	90	0	0	SMAX5B006439	arf-gap with ank repeat and
6575_31	sm5_s00001p	14304938	2e-39	90	0	0
2476_20	sm5_s00001p	14441956	8e-38	89	1	0	SMAX5B006429	parathyroid hormone parathyroid
7564_6	sm5_s00001p	14516048	2e-39	90	0	0
7574_88	sm5_s00001p	14516467	2e-39	90	0	0
3894_34	sm5_s00001p	16007673	2e-39	90	0	0	SMAX5B006372	rna-binding raly-like
1683_43	sm5_s00001p	16938859	2e-39	90	0	0	SMAX5B005950	nucleoporin ndc1-like isoform x1
6145_6	sm5_s00001p	17283138	2e-39	90	0	0	SMAX5B005842	retinal-specific atp-binding
7617_30	sm5_s00002	93986	2e-39	90	0	0						14464240	LG20
12443_15	sm5_s00002	390562	2e-39	90	0	0	SMAX5B018447	sec14 domain and spectrin
1534_71	sm5_s00002	390750	2e-39	90	0	0	SMAX5B018447	sec14 domain and spectrin
5132_85	sm5_s00002	479402	2e-39	90	0	0	SMAX5B018588	sperm-specific antigen 2-like
16955_77	sm5_s00002	657766	2e-39	90	0	0	SMAX5B018579	serine threonine-protein
13849_62	sm5_s00002	920328	2e-39	90	0	0
8149_86	sm5_s00002	1607069	2e-39	90	0	0	SMAX5B018643	lim domain only protein 7-like
5845_63	sm5_s00002	2225339	1e-36	89	0	1	SMAX5B018184	interleukin-1 receptor accessory
9932_16	sm5_s00002	3052610	2e-39	90	0	0	SMAX5B018221	nadp-dependent malic
2778_43	sm5_s00002	3359506	2e-39	90	0	0
7217_35	sm5_s00002	3477891	8e-38	89	1	0	SMAX5B018444	unconventional myosin-xvi-like
410_80	sm5_s00002	5855311	2e-39	90	0	0
2126_86	sm5_s00002	5872159	2e-39	90	0	0
1072_71	sm5_s00002	6893811	2e-39	90	0	0	SMAX5B018406	plakoPDilin-4-like isoform x1	Sma-USC29	6782307	G
9893_58	sm5_s00002	7369331	8e-38	89	1	0	SMAX5B018177	small ubiquitin-related modifier
8187_66	sm5_s00002	10274429	3e-37	90	0	1
10231_62	sm5_s00002	10824795	2e-39	90	0	0	SMAX5B018225	low-density lipoprotein
146_15	sm5_s00002	11374391	2e-39	90	0	0	SMAX5B018557	partitioning defective 3 homolog
956_45	sm5_s00002	12468427	2e-39	90	0	0	SMAX5B018652	histone deacetylase 4-like isoform
1918_11	sm5_s00002	13233244	8e-38	89	1	0	SMAX5B018591	tomoregulin-2-like isoform x1	IGFBP2	14079242	G
2482_63	sm5_s00003p	1417160	8e-38	89	1	0	SMAX5B001710	uncharacterized protein				16392809	LG17
5285_6	sm5_s00003p	1448173	2e-39	90	0	0	SMAX5B001853	rho gtpase-activating protein
3924_51	sm5_s00003p	4221603	8e-38	89	1	0			Sma-USC55	4514498	G
4502_50	sm5_s00003p	5987752	8e-38	89	1	0
4544_68	sm5_s00003p	5988212	2e-39	90	0	0
7604_6	sm5_s00003p	6418603	2e-39	90	0	0
3891_38	sm5_s00003p	6546170	2e-39	90	0	0	SMAX5B001972	guanine nucleotide exchange factor
4826_10	sm5_s00003p	6818387	2e-39	90	0	0
797_61	sm5_s00003p	6818499	2e-39	90	0	0
316_47	sm5_s00003p	6869024	2e-39	90	0	0
1251_83	sm5_s00003p	6994284	2e-39	90	0	0	SMAX5B001859	proteasome activator complex
3510_28	sm5_s00003p	6994495	2e-39	90	0	0	SMAX5B001859	proteasome activator complex	Sma-USC31	6692709	G, VHS
14873_46	sm5_s00003p	7728072	2e-39	90	0	0	SMAX5B001669	catenin delta-2-like isoform x2
7698_82	sm5_s00003p	7728557	2e-39	90	0	0	SMAX5B001669	catenin delta-2-like isoform x2
1808_88	sm5_s00003p	8345314	2e-38	88	0	0	SMAX5B001705	early endosome antigen 1-like
8248_14	sm5_s00003p	9035151	8e-38	89	1	0	SMAX5B001950	protein af-10
5468_14	sm5_s00003p	9636696	2e-39	90	0	0
16246_59	sm5_s00003p	10518592	2e-39	90	0	0
12972_83	sm5_s00003p	10518976	2e-39	90	0	0
7028_66	sm5_s00003p	10821561	2e-39	90	0	0	SMAX5B001628	PDosPDatidylinositol
2535_15	sm5_s00003p	10874137	2e-39	90	0	0	SMAX5B001628	PDosPDatidylinositol
4060_35	sm5_s00003p	11389072	2e-39	90	0	0			Sma-USC91	11526123	G, VHS
4602_60	sm5_s00003p	12302319	2e-39	90	0	0
4303_17	sm5_s00003p	12998838	2e-39	90	0	0	SMAX5B001549	disks large-associated protein
7240_82	sm5_s00003p	13594992	2e-38	88	0	0	SMAX5B002013	potassium voltage-gated channel				16392809	LG09
2838_15	sm5_s00003p	14441420	2e-39	90	0	0	SMAX5B001980	vps10 domain-containing receptor
4621_21	sm5_s00003p	14840390	2e-39	90	0	0	SMAX5B002058	microtubule-associated tumor
1056_25	sm5_s00003p	14905921	8e-38	89	1	0	SMAX5B001957	myotubularin-related protein 7
4859_25	sm5_s00003p	15385669	8e-38	89	1	0			Sma-USC21	15593664	AS
2562_14	sm5_s00003p	16285680	8e-38	89	1	0	SMAX5B001652	myeloid-associated differentiation
2803_37	sm5_s00004	287554	2e-39	90	0	0						12702204	LG10
3902_12	sm5_s00004	431867	2e-39	90	0	0			ENO1	2026813	G
6181_69	sm5_s00004	6581931	8e-38	89	1	0	SMAX5B014629	sodium- and chloride-dependent
4582_51	sm5_s00004	6765841	2e-39	90	0	0
722_73	sm5_s00004	7618109	2e-39	90	0	0
7908_21	sm5_s00004	10011487	2e-39	90	0	0
430_47	sm5_s00004	11756332	2e-39	90	0	0	SMAX5B014949	basement membrane-specific heparan
215_52	sm5_s00005	1699346	2e-39	90	0	0	SMAX5B022449	udp-n-acetylglucosamine	Sma-USC88	691583	VHS,	12612849	LG05
6848_46	sm5_s00005	3405896	8e-38	89	1	0	SMAX5B022556	zinc finger protein glis3-like
185_20	sm5_s00005	3592788	2e-39	90	0	0	SMAX5B022412	cytosolic carboxypeptidase 6
7527_74	sm5_s00005	3592882	2e-39	90	0	0	SMAX5B022412	cytosolic carboxypeptidase 6
266_79	sm5_s00005	3593078	2e-39	90	0	0	SMAX5B022412	cytosolic carboxypeptidase 6
5274_23	sm5_s00005	4103833	2e-39	90	0	0	SMAX5B022388	voltage-dependent r-type calcium
1926_6	sm5_s00005	5206173	2e-39	90	0	0			INSRB	4670818	G
5309_58	sm5_s00005	5207554	2e-39	90	0	0
4978_66	sm5_s00005	7807738	8e-38	89	1	0	SMAX5B022429	receptor-type tyrosine-protein
3616_36	sm5_s00005	8644853	2e-39	90	0	0	SMAX5B022488	r3h domain-containing protein 4
5926_34	sm5_s00005	8695694	2e-39	90	0	0
6534_29	sm5_s00005	9527817	2e-39	90	0	0
7099_86	sm5_s00005	9548185	2e-39	90	0	0	SMAX5B022226	anoctamin-8-like isoform x1	LEPR	10530481	G
11369_60	sm5_s00005	11646736	8e-38	89	1	0	SMAX5B022281	n -dimethylarginine
1991_39	sm5_s00006	1295577	2e-39	90	0	0	SMAX5B011688	triple functional domain				11164533	LG02
5713_85	sm5_s00006	1296014	2e-39	90	0	0	SMAX5B011688	triple functional domain
11100_69	sm5_s00006	1379249	2e-39	90	0	0	SMAX5B011756	protein cordon-bleu-like isoform x6
12786_46	sm5_s00006	1527202	8e-38	89	1	0	SMAX5B011837	rna-binding
1412_35	sm5_s00006	2120554	8e-38	89	1	0
5305_52	sm5_s00006	2834389	2e-39	90	0	0
5511_88	sm5_s00006	4205068	2e-38	88	0	0			Sma-USC242	4043510	VHS
2149_5	sm5_s00006	4417583	2e-39	90	0	0
7891_87	sm5_s00006	4439488	2e-39	90	0	0
7785_6	sm5_s00006	4664247	2e-39	90	0	0	SMAX5B011667	intermediate conductance
2665_81	sm5_s00006	5890045	2e-39	90	0	0	SMAX5B011950	bromodomain-containing protein
9610_20	sm5_s00006	5890538	2e-39	90	0	0	SMAX5B011950	bromodomain-containing protein
2403_52	sm5_s00006	6265083	2e-39	90	0	0	SMAX5B011819	microtubule-associated protein
689_47	sm5_s00006	6424241	2e-39	90	0	0
4435_79	sm5_s00006	6482948	2e-39	90	0	0
2286_6	sm5_s00006	7295185	2e-39	90	0	0			Sma-USC168	7523127	VHS
3656_26	sm5_s00006	10784442	8e-38	89	1	0
7550_55	sm5_s00006	10862395	2e-39	90	0	0
622_87	sm5_s00007	684154	8e-38	89	1	0						10082110	LG07
7504_12	sm5_s00007	1424974	2e-39	90	0	0
4042_21	sm5_s00007	1508840	8e-38	89	1	0
1961_46	sm5_s00007	1636099	2e-39	90	0	0	SMAX5B019141	spermatogenesis-associated protein
3257_37	sm5_s00007	2003357	2e-39	90	0	0
1767_11	sm5_s00007	2003848	8e-38	89	1	0
6400_84	sm5_s00007	2179547	2e-39	90	0	0
5712_10	sm5_s00007	3055764	2e-39	90	0	0	SMAX5B019017	relaxin receptor partial
2005_83	sm5_s00007	5574548	2e-39	90	0	0	SMAX5B019117	platelet-derived growth factor
7558_78	sm5_s00007	6052992	2e-39	90	0	0
3852_6	sm5_s00007	6312983	2e-39	90	0	0
5354_56	sm5_s00007	6313494	2e-39	90	0	0
6867_41	sm5_s00007	7097255	1e-36	88	2	0
7800_75	sm5_s00007	7462168	2e-39	90	0	0	SMAX5B019195	zinc finger c4h2 domain-containing
4394_12	sm5_s00007	9879740	1e-34	87	1	2	SMAX5B019059	plastin-3-like [xiPDoPDorus	Sma-USC135	9932029	G
3426_55	sm5_s00008p	2811174	2e-39	90	0	0			25TG14	1913972	G	8978885	LG19
7961_60	sm5_s00008p	2811704	2e-39	90	0	0
7894_32	sm5_s00008p	2988012	8e-38	89	1	0
2863_41	sm5_s00008p	3151298	2e-39	90	0	0	SMAX5B008521	ras and rab interactor 2-like
5009_48	sm5_s00008p	3880684	2e-39	90	0	0
8592_34	sm5_s00008p	5487706	2e-39	90	0	0
7972_6	sm5_s00008p	7708831	2e-39	90	0	0						8978885	LG13
4524_20	sm5_s00008p	7797330	2e-39	90	0	0	SMAX5B008517	inactive PDosPDolipase c-like
3569_48	sm5_s00008p	8157455	8e-38	89	1	0
5262_56	sm5_s00008p	8687031	8e-38	89	1	0
8210_63	sm5_s00008p	8710924	2e-39	90	0	0
8094_6	sm5_s00008p	8711307	2e-39	90	0	0
14472_67	sm5_s00009	215463	2e-39	90	0	0						8579956	LG11
3444_28	sm5_s00009	592972	2e-39	90	0	0	SMAX5B014396	e3 ubiquitin-protein ligase pdzrn3
5178_23	sm5_s00009	1290796	2e-39	90	0	0	SMAX5B014259	inositol -trisPDosPDate	Sma-USC62	850452	G
9275_46	sm5_s00009	1832757	2e-39	90	0	0	SMAX5B014067	protein snail homolog sna-like
2069_38	sm5_s00009	2050798	2e-39	90	0	0	SMAX5B014098	dna-binding protein inhibitor id-1
15858_64	sm5_s00009	2477463	8e-38	89	1	0	SMAX5B014386	bone morPDogenetic protein 7-like
5929_6	sm5_s00009	4563606	2e-39	90	0	0			Sma-USC158	3265785	G, AS
276_30	sm5_s00009	5123480	2e-39	90	0	0
14057_19	sm5_s00009	5766354	2e-39	90	0	0	SMAX5B014076	vitamin d3 receptor b-like
6998_60	sm5_s00009	5966384	8e-38	89	1	0	SMAX5B014310	arf-gap with coiled- ank
5352_6	sm5_s00009	7100390	2e-39	90	0	0	SMAX5B014084	translocon-associated protein
3583_6	sm5_s00009	8182504	2e-39	90	0	0
1028_83	sm5_s00009	8458160	2e-39	90	0	0	SMAX5B014311	FYVE, RhoGEF and PD
2043_19	sm5_s00009	8562678	2e-39	90	0	0
16849_29	sm5_s00010	1101511	2e-39	90	0	0						9196306	LG22
2454_6	sm5_s00010	2162478	2e-39	90	0	0			TGFBR2	2181357	G
1664_31	sm5_s00010	2162614	2e-39	90	0	0
2936_88	sm5_s00010	2493848	2e-39	90	0	0	SMAX5B015566	carnitine o-acetyltransferase-like
2609_16	sm5_s00010	3540043	2e-39	90	0	0	SMAX5B015709	claspin-like isoform x1
12273_75	sm5_s00010	6774624	2e-39	90	0	0
713_25	sm5_s00010	6780360	2e-39	90	0	0
8112_33	sm5_s00010	6787238	2e-39	90	0	0
2821_6	sm5_s00010	7814982	2e-39	90	0	0
7076_6	sm5_s00010	8037079	2e-39	90	0	0	SMAX5B015565	clip-associating protein 2-like
2020_51	sm5_s00010	8638005	2e-39	90	0	0	SMAX5B015928	swi snf complex subunit
7646_87	sm5_s00010	8638243	2e-39	90	0	0	SMAX5B015928	swi snf complex subunit
9772_47	sm5_s00010	9013405	2e-39	90	0	0
8186_52	sm5_s00010	9145126	2e-39	90	0	0	SMAX5B015838	engulfment and cell motility
5249_51	sm5_s00011	526383	2e-39	90	0	0						7805004	LG21
3546_26	sm5_s00011	1010823	2e-39	90	0	0	SMAX5B020137	myosin-7-like isoform x3
11901_33	sm5_s00011	1618269	2e-39	90	0	0	SMAX5B020151	integrin beta-4-like isoform x1
5752_51	sm5_s00011	2331852	2e-39	90	0	0	SMAX5B020401	ubiquitin carboxyl-terminal
5532_86	sm5_s00011	3406463	2e-39	90	0	0	SMAX5B020366	josePDin-1
4606_78	sm5_s00011	3838979	2e-39	90	0	0
1151_82	sm5_s00011	5298360	2e-39	90	0	0
3561_87	sm5_s00011	5298588	2e-39	90	0	0
1782_23	sm5_s00011	5723927	2e-39	90	0	0
12068_76	sm5_s00011	6441249	2e-39	90	0	0	SMAX5B020241	testicular acid PDosPDatase homolog
1958_47	sm5_s00011	6441774	2e-39	90	0	0	SMAX5B020241	testicular acid PDosPDatase homolog
15886_45	sm5_s00011	7316501	2e-39	90	0	0	SMAX5B020266	swi snf-related matrix-associated
11528_17	sm5_s00011	7428553	2e-39	90	0	0
3638_70	sm5_s00011	7428836	2e-39	90	0	0
416_76	sm5_s00012	841736	2e-39	90	0	0			Sma-USC277	537880	PD	11973117	LG04
6091_40	sm5_s00012	3008653	2e-39	90	0	0	SMAX5B012300	stereocilin-like [oreochromis
3491_6	sm5_s00012	3834171	2e-39	90	0	0
1125_53	sm5_s00012	4327920	8e-38	89	1	0
5213_20	sm5_s00012	7372828	8e-38	89	1	0
5986_20	sm5_s00012	7373340	2e-39	90	0	0
261_37	sm5_s00012	7580623	2e-39	90	0	0	SMAX5B012723	glypican-5-like isoform x1
5165_81	sm5_s00012	8345552	8e-38	89	1	0	SMAX5B012613	retinaldehyde-binding protein
1786_74	sm5_s00012	8956031	2e-39	90	0	0
13736_17	sm5_s00012	9030381	2e-39	90	0	0	SMAX5B012422	ubiquitin carboxyl-terminal
10648_67	sm5_s00012	10038600	2e-39	90	0	0
7184_44	sm5_s00012	10038940	2e-39	90	0	0
538_21	sm5_s00012	10440600	8e-38	89	1	0	SMAX5B012696	tripartite motif-containing protein
12678_50	sm5_s00013	1976336	2e-39	90	0	0	SMAX5B007563	---NA---	SmaUSC-E41	2533965	AS	7611327	LG09
10788_18	sm5_s00013	3939896	2e-39	90	0	0
14354_39	sm5_s00013	3940391	8e-38	89	1	0
6084_45	sm5_s00013	3988881	2e-39	90	0	0	SMAX5B007513	septin-9-like isoform x4
7235_80	sm5_s00013	4377794	2e-39	90	0	0	SMAX5B007604	retinitis pigmentosa 1-like 1
7560_71	sm5_s00013	4773434	2e-39	90	0	0	SMAX5B007463	transcription activator brg1-like
3810_59	sm5_s00013	4962858	2e-39	90	0	0
9714_6	sm5_s00013	5918029	2e-39	90	0	0
8865_81	sm5_s00013	7110912	2e-39	90	0	0	SMAX5B007531	choline transporter-like protein
1189_49	sm5_s00013	7111357	2e-39	90	0	0	SMAX5B007531	choline transporter-like protein
2093_55	sm5_s00014	2348113	1e-36	90	0	2						8560575	LG08
563_8	sm5_s00014	2361468	2e-39	90	0	0
6318_57	sm5_s00014	3497949	2e-39	90	0	0
3693_86	sm5_s00014	3689098	2e-39	90	0	0
5142_85	sm5_s00014	3747512	2e-39	90	0	0	SMAX5B004304	down syndrome cell adhesion
10994_6	sm5_s00014	3750300	2e-39	90	0	0	SMAX5B004304	down syndrome cell adhesion
7701_15	sm5_s00014	4632349	3e-37	88	1	0	SMAX5B004247	c2 domain-containing protein 2-like	FOXO1b	4371288	G
6659_56	sm5_s00014	5555660	2e-39	90	0	0	SMAX5B004241	pleckstrin homology-like domain
223_47	sm5_s00014	5555824	2e-39	90	0	0	SMAX5B004241	pleckstrin homology-like domain
8155_45	sm5_s00014	6105520	2e-39	90	0	0
496_88	sm5_s00014	6321340	2e-39	90	0	0
3816_66	sm5_s00014	6713780	2e-39	90	0	0
7655_49	sm5_s00014	7100619	2e-39	90	0	0	SMAX5B004248	protein PDosPDatase 1e
7555_6	sm5_s00014	7677642	2e-39	90	0	0	SMAX5B004098	protein jade-2-like isoform x2
11921_21	sm5_s00014	7677848	2e-39	90	0	0	SMAX5B004098	protein jade-2-like isoform x2
9649_55	sm5_s00014	8490848	2e-39	90	0	0	SMAX5B004324	folliculin-interacting protein 1
7614_6	sm5_s00014	8491190	2e-39	90	0	0	SMAX5B004324	folliculin-interacting protein 1
4444_65	sm5_s00015	229770	2e-39	90	0	0						9199440	LG06
2636_86	sm5_s00015	230261	2e-39	90	0	0
7192_49	sm5_s00015	697536	2e-39	90	0	0
4054_24	sm5_s00015	1445318	2e-39	90	0	0	SMAX5B010083	poly polymerase 6-like
5925_26	sm5_s00015	1445720	8e-38	89	1	0	SMAX5B010083	poly polymerase 6-like
3346_17	sm5_s00015	1479936	2e-39	90	0	0	SMAX5B009921	potassium sodium
4552_39	sm5_s00015	1480052	2e-39	90	0	0	SMAX5B009921	potassium sodium
5294_12	sm5_s00015	1601931	2e-39	90	0	0	SMAX5B009892	tight junction protein zo-1-like
2682_60	sm5_s00015	2537735	2e-39	90	0	0
204_17	sm5_s00015	3280782	2e-39	90	0	0
2604_84	sm5_s00015	3359676	2e-39	90	0	0	SMAX5B010117	nuclear receptor ror-alPDa-like
9969_45	sm5_s00015	3407867	2e-39	90	0	0	SMAX5B010117	nuclear receptor ror-alPDa-like
7814_5	sm5_s00015	4704154	2e-39	90	0	0			Sma-USC110	4690155	VHS,PD
11090_17	sm5_s00015	5524223	8e-38	89	1	0
1765_52	sm5_s00015	5524726	2e-39	90	0	0
15154_42	sm5_s00015	5913356	2e-39	90	0	0	SMAX5B010109	ferm domain-containing protein 4a
15351_6	sm5_s00015	7419409	2e-39	90	0	0	SMAX5B010120	dna polymerase subunit gamma-1
4127_6	sm5_s00015	8046017	2e-39	90	0	0
3016_84	sm5_s00015	8049116	2e-39	90	0	0
6600_84	sm5_s00015	8375756	2e-39	90	0	0
4985_57	sm5_s00015	8376137	2e-39	90	0	0
444_65	sm5_s00015	8438011	2e-39	90	0	0	SMAX5B009825	ras association domain-containing
5740_81	sm5_s00015	8937455	2e-39	90	0	0	SMAX5B010046	sits-binding isoform
6930_16	sm5_s00015	9001931	2e-39	90	0	0			IGF2B	9070308	G
8847_6	sm5_s00015	9068152	2e-39	90	0	0
1863_80	sm5_s00016	2408561	2e-39	90	0	0	SMAX5B021022	g-protein coupled receptor family c	Sma-USC-E1	39359	G	7380247	LG13
503_84	sm5_s00016	2581391	8e-38	89	1	0
4040_50	sm5_s00016	3012970	2e-39	90	0	0
8717_70	sm5_s00016	3045376	2e-39	90	0	0
1587_12	sm5_s00016	3916608	2e-39	90	0	0	SMAX5B020710	er lumen protein retaining receptor
4452_55	sm5_s00016	3917016	2e-39	90	0	0	SMAX5B020710	er lumen protein retaining receptor
2181_18	sm5_s00016	4035655	2e-39	90	0	0	SMAX5B020996	cytohesin-3-like isoform x2
13774_25	sm5_s00016	4646619	2e-39	90	0	0
5611_39	sm5_s00016	5504710	2e-38	88	0	0			Sma-USC16	5051160	G
2488_77	sm5_s00016	5618004	2e-39	90	0	0
7157_68	sm5_s00016	6448352	8e-38	89	1	0
7029_45	sm5_s00016	6464846	2e-39	90	0	0	SMAX5B020932	cerebellar degeneration-related
498_88	sm5_s00016	6465168	2e-39	90	0	0	SMAX5B020932	cerebellar degeneration-related
2187_64	sm5_s00017	315520	2e-39	90	0	0						6763624	LG12
11005_6	sm5_s00017	1804578	2e-39	90	0	0	SMAX5B011011	probable e3 ubiquitin-protein	Sma-USC266	999404	G
6690_18	sm5_s00017	1804756	2e-39	90	0	0	SMAX5B011011	probable e3 ubiquitin-protein
2164_34	sm5_s00017	2669384	2e-39	90	0	0	SMAX5B011037	g-protein coupled receptor 98-like	3/9CA15	2307453	G
5253_59	sm5_s00017	2702509	2e-39	90	0	0	SMAX5B010855	dna-directed rna polymerase iii
10192_49	sm5_s00017	3998897	2e-39	90	0	0
7872_69	sm5_s00017	3999379	2e-39	90	0	0
6016_32	sm5_s00017	4056922	2e-39	90	0	0
11743_52	sm5_s00017	4678175	2e-39	90	0	0
6558_19	sm5_s00017	4678692	2e-39	90	0	0
7799_38	sm5_s00017	5254564	2e-39	90	0	0
213_6	sm5_s00017	6426515	2e-39	90	0	0	SMAX5B010895	leucine-rich repeat transmembrane
3585_78	sm5_s00018	2541620	2e-39	90	0	0	SMAX5B010517	semaPDorin-6a-like isoform x1	SmaUSC-E14	2338470	G	6212503	LG12
3740_44	sm5_s00018	2607216	2e-39	90	0	0
1510_14	sm5_s00018	3128032	2e-39	90	0	0
1341_6	sm5_s00018	3462913	2e-39	90	0	0	SMAX5B010289	tricarboxylate transport
7019_28	sm5_s00018	4708139	2e-39	90	0	0
517_63	sm5_s00018	5010134	2e-39	90	0	0
2781_8	sm5_s00018	5367056	2e-39	90	0	0	SMAX5B010420	neurogenic locus notch homolog
3588_75	sm5_s00018	5486640	2e-39	90	0	0
6759_44	sm5_s00018	5487005	2e-39	90	0	0
6724_9	sm5_s00018	6163806	2e-39	90	0	0	SMAX5B010503	nitric oxide brain
1114_46	sm5_s00019	61192	2e-39	90	0	0	SMAX5B013968	astrotactin-2 isoform a precursor				6172493	LG14
918_6	sm5_s00019	516164	2e-39	90	0	0
4159_6	sm5_s00019	847018	2e-39	90	0	0	SMAX5B013825	krueppel-like factor 4-like
1638_26	sm5_s00019	2161640	2e-39	90	0	0	SMAX5B013814	heterogeneous nuclear
3229_19	sm5_s00019	2251864	2e-39	90	0	0	SMAX5B013961	mucin-17-like isoform x1
6675_6	sm5_s00019	3402739	2e-39	90	0	0	SMAX5B013855	laminin subunit gamma-3-like
3236_19	sm5_s00019	3403245	2e-39	90	0	0	SMAX5B013855	laminin subunit gamma-3-like
12823_45	sm5_s00019	3763400	8e-38	89	1	0
3609_20	sm5_s00019	5470107	2e-39	90	0	0	SMAX5B013821	nuclear receptor subfamily 2 group
5206_44	sm5_s00020	838351	2e-39	90	0	0	SMAX5B011426	calmodulin-regulated				7311578	LG09
3436_46	sm5_s00020	1174573	2e-39	90	0	0	SMAX5B011543	brca1-associated atm activator	Sma-USC150	1314378	PD,
6288_13	sm5_s00020	4026242	2e-39	90	0	0	SMAX5B011545	lipopolysaccharide-responsive and	SmaUSC-E36	3366952	PD,
2499_80	sm5_s00020	4500083	2e-39	90	0	0
14396_6	sm5_s00020	4652862	2e-39	90	0	0	SMAX5B011326	zinc finger protein 827-like
7258_20	sm5_s00020	4986402	8e-38	89	1	0	SMAX5B011549	type ii inositol -bisPDosPDate
1893_85	sm5_s00020	6292867	8e-38	89	1	0	SMAX5B011587	cxxc-type zinc finger protein
4707_32	sm5_s00020	6344707	8e-38	89	1	0			SmaUSC-E23	7121168	AS,PD
2740_37	sm5_s00021	153512	2e-39	90	0	0						5430917	LG10
3738_6	sm5_s00021	153885	2e-39	90	0	0
3106_86	sm5_s00021	695646	2e-39	90	0	0	SMAX5B002677	interleukin-17 receptor d-like
1310_79	sm5_s00021	695773	2e-39	90	0	0	SMAX5B002677	interleukin-17 receptor d-like
6438_88	sm5_s00021	705842	2e-39	90	0	0	SMAX5B002749	serine--trna cytoplasmic
3389_77	sm5_s00021	773905	2e-39	90	0	0	SMAX5B002656	tensin-like c1 domain-containing
7615_14	sm5_s00021	1456361	2e-39	90	0	0
7378_61	sm5_s00021	1584294	2e-39	90	0	0	SMAX5B002740	plexin-a1-like isoform x2
5848_28	sm5_s00021	1919725	2e-39	90	0	0	SMAX5B002683	histone deacetylase 7-like
897_43	sm5_s00021	1920311	2e-39	90	0	0	SMAX5B002683	histone deacetylase 7-like
7033_88	sm5_s00021	2315909	2e-39	90	0	0	SMAX5B002745	v-set and transmembrane
5858_76	sm5_s00021	2356389	2e-39	90	0	0	SMAX5B002668	neuronal acetylcholine receptor
7018_48	sm5_s00021	2499086	8e-38	89	1	0	SMAX5B002653	ral gtpase-activating protein
6807_13	sm5_s00021	2931787	2e-39	90	0	0			MTOR	2840205	G
8141_77	sm5_s00021	2932241	2e-39	90	0	0
2799_6	sm5_s00021	3124025	2e-39	90	0	0	SMAX5B002614	agrin- partial [takifugu
1424_50	sm5_s00021	5134524	2e-39	90	0	0
13616_77	sm5_s00022	549074	2e-39	90	0	0						5280708	LG21
10354_15	sm5_s00022	1506544	2e-39	90	0	0	SMAX5B017320	neurotrypsin-like isoform x1
787_74	sm5_s00022	2974320	2e-39	90	0	0
6333_33	sm5_s00022	2974462	8e-38	89	1	0
5625_19	sm5_s00022	3215432	2e-39	90	0	0	SMAX5B017413	a disintegrin and metalloproteinase
7733_27	sm5_s00022	3287780	7e-39	89	0	0	SMAX5B017380	dna-directed rna polymerase iii
4628_55	sm5_s00022	3288285	2e-39	90	0	0	SMAX5B017380	dna-directed rna polymerase iii
1766_70	sm5_s00022	4092282	2e-39	90	0	0	SMAX5B017360	transcription factor 7-like 2
5155_49	sm5_s00022	4807215	2e-39	90	0	0
1500_44	sm5_s00023	1197580	2e-39	90	0	0	SMAX5B009437	syntaxin-5-like isoform x2				5207703	LG07
7727_80	sm5_s00023	1197733	2e-39	90	0	0	SMAX5B009437	syntaxin-5-like isoform x2
1153_41	sm5_s00023	1200668	2e-39	90	0	0	SMAX5B009437	syntaxin-5-like isoform x2
2925_69	sm5_s00023	1702815	2e-39	90	0	0	SMAX5B009292	arrestin-c-like [takifugu
751_8	sm5_s00023	2702561	2e-39	90	0	0	SMAX5B009297	chloride intracellular channel
7979_49	sm5_s00023	2986471	2e-39	90	0	0
1451_83	sm5_s00023	2998622	2e-39	90	0	0
330_79	sm5_s00023	2999138	2e-39	90	0	0
588_82	sm5_s00024	553742	8e-38	89	1	0						5189363	LG15
1706_81	sm5_s00024	554184	2e-39	90	0	0
4200_88	sm5_s00024	1696992	2e-39	90	0	0			Sma-USC214	1550475	G,PD
3592_53	sm5_s00024	2736113	2e-39	90	0	0	SMAX5B013297	uncharacterized protein
3589_22	sm5_s00024	2736601	2e-39	90	0	0	SMAX5B013297	uncharacterized protein
805_5	sm5_s00024	3037702	2e-39	90	0	0	SMAX5B013352	myeloid leukemia factor 1 isoform
6915_82	sm5_s00024	3988399	8e-38	89	1	0	SMAX5B013303	signal-induced
1221_51	sm5_s00024	4028898	2e-39	90	0	0
7605_8	sm5_s00024	4367543	2e-39	90	0	0	SMAX5B013456	sh2b adapter protein 2-like isoform
7086_88	sm5_s00025	1168379	2e-39	90	0	0	SMAX5B000308	latent-transforming growth factor				5212228	LG03
8090_77	sm5_s00025	1478564	2e-39	90	0	0
14161_60	sm5_s00025	1479076	2e-39	90	0	0
3801_49	sm5_s00025	2932196	2e-39	90	0	0
6085_10	sm5_s00025	2932362	8e-38	89	1	0
7993_65	sm5_s00025	3741412	2e-39	90	0	0
1755_21	sm5_s00025	3741945	2e-39	90	0	0
8267_38	sm5_s00025	4735024	2e-39	90	0	0	SMAX5B000490	mitochondrial peptide methionine
6749_85	sm5_s00025	4735475	2e-39	90	0	0	SMAX5B000490	mitochondrial peptide methionine
7880_66	sm5_s00025	5052434	2e-39	90	0	0	SMAX5B000277	parkin coregulated gene protein
7945_72	sm5_s00027	2197076	2e-39	90	0	0						4868568	LG14
3918_28	sm5_s00027	2197418	2e-39	90	0	0
2876_6	sm5_s00028	377311	2e-39	90	0	0	SMAX5B019900	roundabout homolog 1-like isoform				4733934	match multiple LG
2362_35	sm5_s00028	1661920	2e-39	90	0	0
154_22	sm5_s00028	1904807	2e-39	90	0	0	SMAX5B019895	fibronectin type-iii
4645_11	sm5_s00028	1905225	2e-39	90	0	0	SMAX5B019895	fibronectin type-iii
1916_69	sm5_s00028	2392727	2e-39	90	0	0	SMAX5B019840	rho gtpase-activating protein 42
7353_60	sm5_s00028	2393118	2e-39	90	0	0	SMAX5B019840	rho gtpase-activating protein 42
1599_83	sm5_s00028	2419539	2e-39	90	0	0
367_44	sm5_s00028	2494127	2e-39	90	0	0
8394_6	sm5_s00028	2827062	2e-39	90	0	0
3926_30	sm5_s00028	2827481	2e-39	90	0	0
7740_67	sm5_s00028	3461060	2e-39	90	0	0	SMAX5B019863	uncharacterized protein	TGFB1	3438353	G, PD
13145_37	sm5_s00028	3798235	2e-39	90	0	0	SMAX5B019839	rna-binding protein nova-1-like
3541_10	sm5_s00029	1501395	2e-39	90	0	0						4502291	LG04
7726_6	sm5_s00029	1867390	2e-39	90	0	0	SMAX5B005665	map kinase-activating death domain
8337_82	sm5_s00029	1911291	2e-39	90	0	0
3865_39	sm5_s00029	3667808	2e-39	90	0	0			Sma-USC47	3082216	AS
4543_50	sm5_s00030	2403544	2e-39	90	0	0						4985850	LG01
7773_84	sm5_s00030	2511288	2e-39	90	0	0	SMAX5B016299	trafficking protein particle
4648_18	sm5_s00030	2512667	2e-39	90	0	0	SMAX5B016299	trafficking protein particle
2485_57	sm5_s00030	2512841	2e-39	90	0	0	SMAX5B016299	trafficking protein particle
7195_65	sm5_s00030	3066984	2e-39	90	0	0	SMAX5B016255	uncharacterized protein
9193_48	sm5_s00030	3067459	2e-39	90	0	0	SMAX5B016255	uncharacterized protein
530_18	sm5_s00030	3067616	2e-39	90	0	0	SMAX5B016255	uncharacterized protein
3964_70	sm5_s00030	3391126	2e-39	90	0	0			Sma-USC13	3305650	VHS
7469_45	sm5_s00031	787483	2e-39	90	0	0	SMAX5B000693	nad-dependent protein deacetylase	Sma-USC32	533177	G,PD	4268014	LG15
7042_88	sm5_s00031	1506250	2e-39	90	0	0	SMAX5B000675	limbic system-associated membrane	Sma-USC211	648400	G, PD
14959_64	sm5_s00031	2289422	2e-39	90	0	0	SMAX5B000756	probable atp-dependent rna helicase	AKT3	2270529	G
8838_14	sm5_s00031	2747829	2e-39	90	0	0	SMAX5B000755	g protein-activated inward
7269_8	sm5_s00031	3297629	2e-39	90	0	0
7822_14	sm5_s00031	3297730	2e-39	90	0	0
3845_69	sm5_s00032	650536	2e-39	90	0	0	SMAX5B013078	mam domain-containing				6072384	LG04
3640_19	sm5_s00032	1646509	8e-38	89	1	0	SMAX5B013127	unconventional myosin-va-like
7627_52	sm5_s00032	1647001	2e-39	90	0	0	SMAX5B013127	unconventional myosin-va-like	PKM	2688948	G
7284_42	sm5_s00032	4313009	2e-39	90	0	0	SMAX5B013144	adenylate cyclase type 2-like
4401_59	sm5_s00032	4313262	2e-39	90	0	0	SMAX5B013144	adenylate cyclase type 2-like
1982_67	sm5_s00032	4426970	2e-39	90	0	0	SMAX5B013180	glucose-6-PDosPDate isomerase-like
1040_31	sm5_s00032	4436782	2e-39	90	0	0
2840_64	sm5_s00032	4704356	2e-39	90	0	0
8755_17	sm5_s00032	5289913	8e-38	89	1	0			Sma-USC7	5348023	G
6355_6	sm5_s00033	348624	1e-36	88	2	0	SMAX5B009083	low quality protein: nesprin-1				4167124	LG03
610_5	sm5_s00033	799276	2e-39	90	0	0	SMAX5B009115	pleckstrin homology
7174_73	sm5_s00033	1142057	2e-39	90	0	0	SMAX5B009022	ferm domain-containing protein 6
12754_72	sm5_s00033	2007242	2e-39	90	0	0
5176_57	sm5_s00033	2502649	2e-39	90	0	0	SMAX5B009111	lysyl oxidase homolog 3-like
7321_88	sm5_s00033	3688751	2e-39	90	0	0			Sma-USC30	3360018	G, PD
6478_39	sm5_s00034	763302	2e-39	90	0	0	SMAX5B007889	inactive n-acetylated-alPDa-linked	ScmM1	1452496	G	4148514	LG05
2639_24	sm5_s00034	2638864	2e-39	90	0	0	SMAX5B007973	rootletin-like isoform x1	TGFBR3	1743526	G
6420_72	sm5_s00034	3044130	2e-39	90	0	0
10936_70	sm5_s00034	3624843	2e-39	90	0	0	SMAX5B007881	pi-plc x domain-containing protein
11105_48	sm5_s00034	4010665	8e-38	89	1	0
6525_7	sm5_s00035	1940646	2e-39	90	0	0	SMAX5B017935	transmembrane protein 150a-like				5195122	LG02
7650_84	sm5_s00035	2878188	2e-39	90	0	0
1110_27	sm5_s00035	2878682	2e-39	90	0	0
11250_64	sm5_s00035	4470316	2e-39	90	0	0
3198_19	sm5_s00035	4923337	2e-39	90	0	0	SMAX5B017940	neurexin-1a-like isoform x4
8144_33	sm5_s00035	5037567	2e-39	90	0	0
3659_32	sm5_s00035	5129619	2e-39	90	0	0
7227_21	sm5_s00036	2419706	2e-39	90	0	0	SMAX5B007756	plexin-a4-like isoform x1	Sma-USC136	297790	G	4016350	LG16
7415_42	sm5_s00036	2993771	8e-38	89	1	0	SMAX5B007735	sodium- and chloride-dependent gaba	3/20CA17	1329064	G
7088_48	sm5_s00036	2994130	2e-39	90	0	0	SMAX5B007735	sodium- and chloride-dependent gaba	Sma-USC285	1529431	G
612_6	sm5_s00036	3209668	2e-39	90	0	0
4267_34	sm5_s00036	3210135	2e-39	90	0	0			Sma-USC223	3453297	G
15909_22	sm5_s00036	3378721	2e-39	90	0	0	SMAX5B007786	hepatocyte growth factor-like	Sma-USC50	3831368	G
13814_82	sm5_s00036	3379192	2e-39	90	0	0	SMAX5B007786	hepatocyte growth factor-like	Sma-E-183	3857145	G
10020_43	sm5_s00037	363577	2e-39	90	0	0	SMAX5B003482	disks large-associated protein				3963806	LG03
13617_70	sm5_s00037	980168	2e-39	90	0	0			Sma-USC200	787545	PD
7597_6	sm5_s00037	3024052	2e-39	90	0	0			Sma-USC77	3471188	PD
5491_6	sm5_s00037	3787485	2e-39	90	0	0
7660_79	sm5_s00038	545065	2e-39	90	0	0	SMAX5B003729	far upstream element-binding	Sma-USC63	672787	G	3926111	LG14
1082_28	sm5_s00038	729364	2e-39	90	0	0			Sma-USC81	2910397	G
8073_79	sm5_s00038	1962565	2e-39	90	0	0	SMAX5B003676	lysine-specific demethylase 2b-like	Sma-USC82	3041565	H
5419_70	sm5_s00038	2022388	2e-39	90	0	0			Sma-USC109	3753487	VHS
13680_25	sm5_s00039	109932	2e-39	90	0	0						4046486	LG08
1935_79	sm5_s00039	287111	2e-39	90	0	0
12737_81	sm5_s00039	802211	2e-39	90	0	0
4276_19	sm5_s00039	820147	2e-39	90	0	0
5631_67	sm5_s00039	1010419	1e-36	88	2	0
1545_51	sm5_s00039	3383927	2e-39	90	0	0	SMAX5B017017	high affinity camp-specific and
4322_42	sm5_s00039	3384101	2e-39	90	0	0	SMAX5B017017	high affinity camp-specific and
677_43	sm5_s00039	3391365	2e-39	90	0	0	SMAX5B017017	high affinity camp-specific and
5443_58	sm5_s00039	3393594	2e-39	90	0	0	SMAX5B017017	high affinity camp-specific and
2921_40	sm5_s00040	431876	2e-39	90	0	0	SMAX5B005460	solute carrier family 41 member				3873313	LG16
10974_50	sm5_s00040	566873	2e-39	90	0	0	SMAX5B005494	signal cub and egf-like
5232_26	sm5_s00040	652736	2e-39	90	0	0	SMAX5B005458	metalloPDosPDoesterase
6723_30	sm5_s00040	839728	8e-38	89	1	0	SMAX5B005469	denn domain-containing protein	SOX5	1284941	G
1078_24	sm5_s00040	2540488	8e-38	89	1	0	SMAX5B005419	gram domain-containing protein	Sma-USC256	2525809	G,AS,PD
477_5	sm5_s00040	2663063	9e-31	86	4	3
7274_24	sm5_s00041	629594	1e-35	83	0	0	SMAX5B019676	apolipoprotein b-100-like				3639906	LG23
3208_46	sm5_s00041	1055178	2e-39	90	0	0	SMAX5B019589	protein eva-1 homolog c-like
412_56	sm5_s00041	1649050	2e-39	90	0	0	SMAX5B019618	sestrin-1-like isoform x1
3307_6	sm5_s00041	1786464	2e-39	90	0	0	SMAX5B019691	protein serac1-like isoform x1
92_34	sm5_s00041	2613314	2e-39	90	0	0	SMAX5B019615	sam and sh3 domain-containing
8255_62	sm5_s00041	3185020	8e-38	89	1	0
12839_55	sm5_s00041	3606383	2e-39	90	0	0	SMAX5B019636	atp-binding cassette sub-family d
495_40	sm5_s00042	963737	2e-39	90	0	0	SMAX5B005173	cadherin-22-like isoform x1				3545364	LG11
743_58	sm5_s00042	1200694	2e-39	90	0	0
14297_6	sm5_s00042	2268722	1e-36	88	2	0	SMAX5B005218	kinesin heavy chain isoform 5a-like
896_77	sm5_s00043	1074843	8e-38	89	1	0			Sma-SNP192	214740	G	3331319	match multiple LG
9886_73	sm5_s00043	1257533	2e-39	90	0	0			Sma-E261	1940405	G
8477_37	sm5_s00043	2507668	2e-39	90	0	0	SMAX5B015981	ornithine decarboxylase-like
891_53	sm5_s00044	1503932	2e-39	90	0	0	SMAX5B008426	sortilin-related receptor isoform				3300380	LG15
5827_37	sm5_s00044	2193840	2e-39	90	0	0	SMAX5B008402	PDd finger protein 12-like
8081_51	sm5_s00044	2822826	2e-39	90	0	0	SMAX5B008436	breast carcinoma-amplified sequence
1523_25	sm5_s00044	3242101	2e-39	90	0	0	SMAX5B008470	ubiquitin carboxyl-terminal
16278_38	sm5_s00045	71691	2e-39	90	0	0						2866669	LG12
486_6	sm5_s00045	365047	2e-39	90	0	0	SMAX5B018783	voltage-dependent n-type calcium
2159_68	sm5_s00045	815195	8e-38	89	1	0
11626_39	sm5_s00045	1022996	2e-39	90	0	0
4646_9	sm5_s00045	1023290	2e-39	90	0	0
1939_20	sm5_s00045	1466044	2e-39	90	0	0	SMAX5B018758	golgin subfamily a member 3-like
5092_6	sm5_s00045	1916692	2e-39	90	0	0
8469_8	sm5_s00046	186732	2e-39	90	0	0			Sma-USC144	119884	G, PD	2875319	LG03
6818_8	sm5_s00046	193059	2e-39	90	0	0
5917_16	sm5_s00046	266153	2e-39	90	0	0
1968_6	sm5_s00046	365275	2e-39	90	0	0
4400_53	sm5_s00046	966335	2e-39	90	0	0	SMAX5B021890	lipid PDosPDate PDosPDohydrolase	SMAC11	969892	G
3897_6	sm5_s00046	1697044	2e-39	90	0	0	SMAX5B021978	collagen alPDa-1 chain precursor [danio
6233_15	sm5_s00046	1860696	2e-39	90	0	0			SmaUSC-E34	1928213	PD
10586_55	sm5_s00046	2500284	2e-39	90	0	0			ACTC	2118151	G
8219_66	sm5_s00047	833754	8e-38	89	1	0	SMAX5B008335	translocation protein sec63 homolog	Sma-USC38	522244	PD	6460921	LG23
8085_6	sm5_s00047	2020659	2e-39	90	0	0			AKIRIN2	2118151	G
8968_39	sm5_s00047	2021120	2e-39	90	0	0
2135_6	sm5_s00047	2070792	2e-39	90	0	0
16775_23	sm5_s00047	3837250	2e-39	90	0	0
7346_65	sm5_s00047	4482061	2e-39	90	0	0
2064_85	sm5_s00047	4979608	2e-39	90	0	0			Sma-USC273	5248404	G, PD
7816_14	sm5_s00047	5936275	2e-39	90	0	0	SMAX5B008213	consortin-like isoform x1
8797_65	sm5_s00048	663788	2e-39	90	0	0	SMAX5B020523	receptor activity-modifying protein				2626792	LG24
6840_33	sm5_s00049	1141182	2e-39	90	0	0			SmaUSC-E11	469176	G	2593890	LG16
4024_15	sm5_s00049	1141391	2e-39	90	0	0			USP18	555569	G
4433_29	sm5_s00049	1536050	2e-39	90	0	0			PTN, FOXM1	1163341	G
2651_79	sm5_s00049	1969136	2e-39	90	0	0			PAH, IGF1	1912258	G
1973_66	sm5_s00050	1495036	2e-39	90	0	0						2522307	match multiple LG
5706_51	sm5_s00050	2006767	2e-39	90	0	0	SMAX5B003229	aldehyde dehydrogenase family 1
8070_67	sm5_s00050	2022819	8e-38	89	1	0	SMAX5B003229	aldehyde dehydrogenase family 1
2410_55	sm5_s00050	2288870	8e-38	89	1	0
4468_6	sm5_s00051	213190	8e-38	89	1	0						2460790	LG19
8091_6	sm5_s00051	951316	2e-39	90	0	0	SMAX5B016814	heat repeat-containing protein 5b
7501_39	sm5_s00051	985710	2e-39	90	0	0	SMAX5B016842	vitrin isoform x4 [oreochromis
17144_76	sm5_s00051	2132516	2e-39	90	0	0	SMAX5B016890	camp and camp-inhibited cgmp
1436_80	sm5_s00052	182563	2e-39	90	0	0	SMAX5B021707	atp synthase-coupling factor mitochondrial				2302478	LG20
1349_17	sm5_s00052	353158	2e-39	90	0	0
6627_47	sm5_s00052	761144	2e-39	90	0	0
1922_6	sm5_s00052	993591	2e-39	90	0	0	SMAX5B021693	inactive dipeptidyl peptidase 10
1152_32	sm5_s00052	993922	2e-39	90	0	0	SMAX5B021693	inactive dipeptidyl peptidase 10
4512_10	sm5_s00052	1746127	2e-39	90	0	0
1034_6	sm5_s00053	1306123	2e-39	90	0	0						3444536	LG09
4410_43	sm5_s00053	2499167	2e-39	90	0	0	SMAX5B004913	lysine-specific demethylase 2a-like
5053_14	sm5_s00053	3141184	2e-39	90	0	0
667_15	sm5_s00054	1844264	2e-39	90	0	0						2185440	LG11
2928_8	sm5_s00055	389017	2e-39	90	0	0	SMAX5B010179	serine threonine-protein kinase pak				2161728	No LG match
11542_28	sm5_s00055	812985	2e-39	90	0	0			SSR3	538312	G
4222_15	sm5_s00055	972234	3e-37	90	0	1
5772_38	sm5_s00055	1618172	2e-39	90	0	0	SMAX5B010171	mds1 and evi1 complex locus protein
6927_43	sm5_s00055	1729596	2e-39	90	0	0	SMAX5B010185	thiamine transporter 2-like
625_28	sm5_s00056	180533	2e-39	90	0	0	SMAX5B013635	methylmalonic aciduria and				2157401	match multiple LG
16166_7	sm5_s00056	725320	8e-38	89	1	0	SMAX5B013638	metal transporter cnnm4-like
4994_25	sm5_s00056	852072	2e-39	90	0	0	SMAX5B013654	ras-specific guanine
4120_73	sm5_s00056	1253082	2e-39	90	0	0	SMAX5B013597	autoPDagy-related protein 13
6985_37	sm5_s00056	1487268	2e-39	90	0	0
5040_11	sm5_s00056	1487630	8e-38	89	1	0
4402_82	sm5_s00056	1567473	2e-39	90	0	0	SMAX5B013566	metabotropic glutamate receptor
3548_59	sm5_s00057	104473	2e-39	90	0	0	SMAX5B001128	uncharacterized protein				2095826	LG20
3339_56	sm5_s00057	1813040	8e-38	89	1	0			Sma-USC284	1100552	G
2661_9	sm5_s00057	1892282	2e-39	90	0	0
4810_11	sm5_s00057	1892742	2e-39	90	0	0
8223_16	sm5_s00058	1258763	2e-39	90	0	0						2158560	No LG match
3513_32	sm5_s00059	450111	2e-39	90	0	0	SMAX5B019316	a disintegrin and metalloproteinase				2060605	LG12
11678_9	sm5_s00059	723830	2e-39	90	0	0	SMAX5B019345	activating signal cointegrator 1
10098_6	sm5_s00060	364509	2e-39	90	0	0						2134439	LG08
2364_28	sm5_s00060	636380	2e-39	90	0	0	SMAX5B004838	angiomotin-like isoform x1
1517_9	sm5_s00060	1086897	2e-39	90	0	0	SMAX5B004851	glyceroPDosPDodiester
7450_72	sm5_s00060	2064120	2e-39	90	0	0
4168_74	sm5_s00060	2064557	2e-39	90	0	0
6979_20	sm5_s00060	2127243	8e-38	89	1	0
2056_77	sm5_s00061	111426	2e-39	90	0	0						1987547	LG05
976_35	sm5_s00061	1233212	2e-39	90	0	0	SMAX5B017677	leucine-rich repeat-containing
4353_47	sm5_s00061	1674324	2e-39	90	0	0	SMAX5B017681	sec1 family domain-containing
6491_75	sm5_s00062	941714	2e-39	90	0	0			SmaUSC201	598959	G	3566640	LG11
6938_12	sm5_s00062	2292565	2e-39	90	0	0	SMAX5B002388	voltage-dependent l-type calcium
4721_83	sm5_s00062	2818395	2e-39	90	0	0
5110_87	sm5_s00062	3509537	2e-39	90	0	0	SMAX5B002218	inositol hexakisPDosPDate kinase
16650_33	sm5_s00063	236599	2e-39	90	0	0	SMAX5B008852	btb poz domain-containing protein				1883393	LG07
3499_6	sm5_s00063	1049967	2e-39	90	0	0
5720_48	sm5_s00064	592235	2e-39	90	0	0			Sma-USC193	374499	G	1906459	LG18
1708_38	sm5_s00064	592704	8e-38	89	1	0
5219_57	sm5_s00064	822862	2e-39	90	0	0
4870_24	sm5_s00064	1256212	8e-38	89	1	0	SMAX5B021547	double c2-like domain-containing
7260_6	sm5_s00065	1453878	2e-39	90	0	0	SMAX5B005027	2-oxoisovalerate dehydrogenase				1809164	No LG match
9627_75	sm5_s00065	1453930	2e-39	90	0	0	SMAX5B005027	2-oxoisovalerate dehydrogenase
2734_60	sm5_s00065	1766286	2e-39	90	0	0
17042_35	sm5_s00066	1421669	2e-39	90	0	0	SMAX5B017833	zinc finger protein 423-like				1800726	LG06
2311_60	sm5_s00067	1410407	2e-39	90	0	0	SMAX5B002986	excitatory amino acid transporter	SmaUSC-E28	172865	G	1755628	LG14
14441_14	sm5_s00068	651400	2e-39	90	0	0	SMAX5B011144	rho-related gtp-binding protein				1746953	LG13
7762_79	sm5_s00068	710001	2e-39	90	0	0	SMAX5B011215	c-type mannose receptor 2-like
11478_49	sm5_s00069	300933	2e-39	90	0	0	SMAX5B001462	PDd finger protein 23b-like				1741313	No LG match
1773_25	sm5_s00070	993634	2e-39	90	0	0						1731652	LG06
1885_72	sm5_s00070	994146	2e-39	90	0	0
7470_30	sm5_s00070	1236174	7e-39	89	0	0
6631_9	sm5_s00071	202173	8e-38	89	1	0	SMAX5B005096	abhydrolase domain-containing				1738389	LG06
11319_8	sm5_s00072	33105	2e-39	90	0	0	SMAX5B019372	solute carrier family 22 member				1715286	LG18
5779_59	sm5_s00072	352582	8e-38	89	1	0	SMAX5B019405	sh3 and px domain-containing
8918_47	sm5_s00072	1176484	2e-39	90	0	0	SMAX5B019394	rho gtpase-activating protein
2738_67	sm5_s00073	1212399	2e-39	90	0	0						1838074	LG10
8230_35	sm5_s00074	27596	1e-36	87	1	0						1663211	LG16
2241_6	sm5_s00074	1310902	2e-39	90	0	0
7980_62	sm5_s00075	1045109	2e-39	90	0	0						1985557	No LG match
5818_88	sm5_s00076	348811	2e-39	90	0	0	SMAX5B004532	endothelial cell-selective adhesion				1661898	No LG match
3803_7	sm5_s00076	758337	2e-39	90	0	0
589_34	sm5_s00076	1314876	2e-33	86	0	4	SMAX5B004577	neurobeachin-like isoform x2
7906_77	sm5_s00077	29458	2e-39	90	0	0	SMAX5B012839	tyrosine-protein PDosPDatase				1603423	LG06
3814_22	sm5_s00077	67378	2e-39	90	0	0	SMAX5B012777	dual specificity protein
11374_6	sm5_s00077	402627	8e-38	89	1	0	SMAX5B012817	ankyrin repeat and btb poz
11666_38	sm5_s00077	764727	2e-39	90	0	0	SMAX5B012822	slit-robo rho gtpase-activating
10989_22	sm5_s00077	854077	2e-39	90	0	0
3385_10	sm5_s00077	1151527	8e-38	89	1	0
2197_56	sm5_s00077	1328205	2e-39	90	0	0
1775_7	sm5_s00077	1345749	8e-38	89	1	0	SMAX5B012802	transmembrane and tpr
400_71	sm5_s00077	1345998	2e-39	90	0	0	SMAX5B012802	transmembrane and tpr
2536_11	sm5_s00078	364759	2e-39	90	0	0						2064246	LG02
8218_78	sm5_s00079	195579	2e-39	90	0	0	SMAX5B021424	mitogen-activated protein kinase 11				1650536	No LG match
5308_6	sm5_s00079	1436527	2e-39	90	0	0
697_6	sm5_s00080	488085	2e-39	90	0	0						1536389	No LG match
2729_29	sm5_s00081	1115363	2e-39	90	0	0	SMAX5B009238	zinc finger ccch domain-containing				1499180	No LG match
7651_6	sm5_s00082	109776	2e-39	90	0	0						1955459	match multiple LG
1055_50	sm5_s00082	940303	2e-39	90	0	0	SMAX5B009627	peptidyl-prolyl cis-trans isomerase
4457_32	sm5_s00082	1738450	2e-39	90	0	0	SMAX5B009609	coiled-coil domain-containing
6489_43	sm5_s00082	1872972	2e-39	90	0	0	SMAX5B009643	sorting nexin-13
6062_80	sm5_s00083	1044195	2e-39	90	0	0	SMAX5B020463	protein fam5c-like isoform x1	SmaUSC-E30	34359	AS,SD	1447078	LG05
1989_86	sm5_s00083	1044515	2e-39	90	0	0	SMAX5B020463	protein fam5c-like isoform x1
11304_69	sm5_s00084	220125	2e-39	90	0	0						2673061	LG01
2401_80	sm5_s00084	476681	2e-39	90	0	0	SMAX5B001254	cyclin-dependent kinase 19 isoform
1307_48	sm5_s00084	477192	8e-38	89	1	0	SMAX5B001254	cyclin-dependent kinase 19 isoform
4862_58	sm5_s00084	2017794	2e-39	90	0	0	SMAX5B001250	voltage-dependent calcium channel	Sma-USC101	1512758	G,VHS
2553_64	sm5_s00084	2269399	2e-39	90	0	0
2048_31	sm5_s00085	207786	2e-39	90	0	0			Sma-USC41	288265	G	1435258	LG21
5011_66	sm5_s00085	1240528	8e-38	89	1	0	SMAX5B016677	probable g-protein coupled receptor
7841_17	sm5_s00086	999597	1e-34	83	1	0	SMAX5B016529	protein PDosPDatase slingshot				3235813	LG12
4926_6	sm5_s00086	1265481	2e-39	90	0	0
3537_6	sm5_s00086	1451400	2e-39	90	0	0	SMAX5B016550	ankyrin-1-like [pundamilia
7776_36	sm5_s00086	1752952	2e-39	90	0	0	SMAX5B016587	rilp-like protein 1
6942_6	sm5_s00086	1993622	2e-39	90	0	0	SMAX5B016463	proprotein convertase
3836_79	sm5_s00087	669657	2e-39	90	0	0	SMAX5B003107	ectonucleotide				1355709	LG22
8191_74	sm5_s00089	11867	2e-39	90	0	0	SMAX5B022738	g-protein coupled receptor 64-like				1331919	No LG match
7839_40	sm5_s00089	896308	3e-37	90	0	1	SMAX5B022722	t-cell immunomodulatory protein
7534_29	sm5_s00089	1041976	2e-39	90	0	0	SMAX5B022731	dnaj homolog subfamily a member
4979_8	sm5_s00089	1087068	9e-31	79	1	1
7596_33	sm5_s00089	1087381	2e-39	90	0	0
7193_56	sm5_s00090	616124	2e-39	90	0	0						1305187	LG19
11508_43	sm5_s00092	45594	2e-39	90	0	0						1235921	LG11
5125_6	sm5_s00097	164890	2e-39	90	0	0	SMAX5B016632	peroxisome proliferator-activated				1088369	No LG match
5454_6	sm5_s00097	912708	2e-39	90	0	0	SMAX5B016623	transmembrane protein 178b
3488_6	sm5_s00097	1082227	2e-39	90	0	0
13142_6	sm5_s00098	1673083	1e-36	90	0	2						1837529	LG14
9956_55	sm5_s00099	56325	1e-36	88	2	0						1608318	LG02
9447_58	sm5_s00099	555596	2e-39	90	0	0	SMAX5B006737	ferm and pdz domain-containing
6548_49	sm5_s00099	563244	2e-39	90	0	0	SMAX5B006737	ferm and pdz domain-containing
1241_29	sm5_s00099	563377	2e-39	90	0	0	SMAX5B006737	ferm and pdz domain-containing
7974_82	sm5_s00099	772738	2e-39	90	0	0
7803_83	sm5_s00099	773127	2e-39	90	0	0
2129_44	sm5_s00099	846905	2e-39	90	0	0
4740_88	sm5_s00099	919631	2e-39	90	0	0
2855_6	sm5_s00099	920141	2e-39	90	0	0
13831_88	sm5_s00103	426530	2e-39	90	0	0	SMAX5B004443	butyroPDilin subfamily 1 member	Sma-E137	514136	G	1037417	LG16
4559_39	sm5_s00104	32698	2e-39	90	0	0	SMAX5B008063	rna-binding protein raly				1225126	match unlinked marker
3096_19	sm5_s00105	672362	3e-24	66	0	1	SMAX5B019779	multidrug and toxin extrusion				1099166	LG09
4520_6	sm5_s00105	707014	2e-39	90	0	0	SMAX5B019773	ferm and pdz domain-containing
7917_7	sm5_s00106	1128223	2e-39	90	0	0						1132224	LG07
8333_45	sm5_s00107	366644	2e-39	90	0	0						997209	LG09
7621_64	sm5_s00108	391388	2e-39	90	0	0						1006479	No LG match
2087_9	sm5_s00109	581653	2e-39	90	0	0						956071	No LG match
2791_14	sm5_s00112	753592	2e-39	90	0	0			Sma-USC147	523865	VHS,AS,PD	953983	LG06
5350_65	sm5_s00112	753783	2e-39	90	0	0
3442_30	sm5_s00113	152522	8e-38	89	1	0						935111	match unlinked marker
5236_24	sm5_s00113	905341	8e-38	89	1	0
231_48	sm5_s00114	550284	2e-39	90	0	0	SMAX5B012885	ribonuclease p protein subunit				2248449	LG08
7022_83	sm5_s00114	889636	2e-39	90	0	0
7992_20	sm5_s00114	890041	2e-39	90	0	0
1016_58	sm5_s00114	1127808	2e-39	90	0	0	SMAX5B012897	calcium-binding protein 4-like
6968_28	sm5_s00114	1128355	2e-39	90	0	0	SMAX5B012897	calcium-binding protein 4-like
1582_12	sm5_s00118	370321	8e-38	89	1	0						851765	LG01
229_79	sm5_s00119	917040	2e-39	90	0	0						978119	No LG match
7909_25	sm5_s00121	548202	2e-39	90	0	0	SMAX5B021249	zinc finger rna-binding protein				834046	No LG match
11113_85	sm5_s00121	625613	2e-39	90	0	0	SMAX5B021251	pdz domain-containing protein 2
5831_44	sm5_s00125	588260	2e-39	90	0	0	SMAX5B020029	actin-binding lim protein 2-like				785183	No LG match
6431_81	sm5_s00125	588619	2e-39	90	0	0	SMAX5B020029	actin-binding lim protein 2-like
4767_25	sm5_s00125	752652	3e-37	88	1	0	SMAX5B020020	vps10 domain-containing receptor
16628_40	sm5_s00126	617165	2e-39	90	0	0	SMAX5B010273	1-PDosPDatidylinositol 3-PDosPDate				724175	No LG match
1628_12	sm5_s00127	240391	2e-39	90	0	0	SMAX5B000828	leucine-rich repeat-containing				736845	No LG match
4665_76	sm5_s00127	512810	2e-39	90	0	0
4199_46	sm5_s00129	7403	2e-39	90	0	0						1421620	LG08
2600_38	sm5_s00129	266936	2e-39	90	0	0	SMAX5B004405	PDosPDolipase a-2-activating
4277_27	sm5_s00129	568694	2e-39	90	0	0
1476_49	sm5_s00129	1352785	2e-39	90	0	0	SMAX5B004382	eukaryotic peptide chain release
3839_6	sm5_s00130	138040	2e-39	90	0	0	SMAX5B016448	ePDrin type-b receptor 2 isoform x1				924685	match unlinked marker
3419_59	sm5_s00131	188434	2e-39	90	0	0	SMAX5B003947	dystroPDin isoform x8 [latimeria				1667076	LG02
7730_38	sm5_s00131	576325	2e-39	90	0	0	SMAX5B003916	2-oxoglutarate receptor 1-like
1440_21	sm5_s00131	1184855	2e-39	90	0	0	SMAX5B003948	---NA---
4150_36	sm5_s00132	167052	2e-39	90	0	0	SMAX5B018836	transcription factor sox-6-like				695156	No LG match
1696_74	sm5_s00132	493606	2e-39	90	0	0	SMAX5B018857	sorting and assembly machinery
4103_88	sm5_s00134	13359	1e-36	88	2	0						689483	No LG match
14903_20	sm5_s00134	673262	2e-39	90	0	0	SMAX5B017211	methyl- -binding domain protein
7658_6	sm5_s00136	258268	2e-39	90	0	0	SMAX5B003247	e3 ubiquitin-protein ligase				687012	No LG match
5881_26	sm5_s00137	272518	1e-36	85	0	0	SMAX5B016784	abc transporter g family member				684768	No LG match
4611_10	sm5_s00138	429392	2e-39	90	0	0	SMAX5B001024	wd repeat-containing protein				1014778	LG10
3232_61	sm5_s00146	228080	8e-38	89	1	0						585865	No LG match
3279_13	sm5_s00146	228547	2e-39	90	0	0
7062_77	sm5_s00148	20019	2e-39	90	0	0	SMAX5B003785	von willebrand factor type				572426	No LG match
3725_73	sm5_s00150	386354	3e-37	90	0	1	SMAX5B006945	type i inositol -bisPDosPDate				981657	No LG match
4380_20	sm5_s00150	707919	8e-38	89	1	0
123_17	sm5_s00150	775418	2e-39	90	0	0	SMAX5B006951	uncharacterized protein kiaa1522
260_5	sm5_s00151	2205	2e-39	90	0	0						543731	LG01
6835_87	sm5_s00151	143249	2e-39	90	0	0	SMAX5B021307	uncharacterized protein	Sma-USC218	426156	VHS
4169_84	sm5_s00151	343400	2e-39	90	0	0	SMAX5B021319	gonadotropin-releasing hormone ii
4599_10	sm5_s00152	331878	1e-36	88	2	0	SMAX5B011659	hyaluronidase-4-like [takifugu				582982	No LG match
6886_29	sm5_s00155	498034	2e-39	90	0	0						534949	LG04
3800_78	sm5_s00159	323323	2e-39	90	0	0						571443	No LG match
2884_6	sm5_s00160	297353	2e-39	90	0	0						522815	No LG match
5344_36	sm5_s00160	297494	2e-39	90	0	0
2892_19	sm5_s00160	309869	2e-39	90	0	0
5717_46	sm5_s00165	242188	2e-39	90	0	0						493350	LG04
13637_50	sm5_s00165	242287	2e-39	90	0	0
8164_6	sm5_s00166	152981	2e-39	90	0	0						797756	LG02
11805_48	sm5_s00166	559402	2e-39	90	0	0	SMAX5B002421	a disintegrin and metalloproteinase
5880_25	sm5_s00166	633620	8e-38	89	1	0
7405_33	sm5_s00175	309459	2e-39	90	0	0	SMAX5B001387	serine threonine-protein kinase				989329	LG13
11910_69	sm5_s00177	205034	8e-38	89	1	0						429019	No LG match
5148_78	sm5_s00183	361063	2e-39	90	0	0	SMAX5B016725	myosin-binding protein				418827	No LG match
3438_10	sm5_s00185	125363	2e-39	90	0	0						440671	No LG match
8108_68	sm5_s00185	311098	2e-39	90	0	0	SMAX5B012235	hexokinase-2-like isoform x1
12808_22	sm5_s00190	39260	2e-39	90	0	0						548231	match multiple LG
12723_15	sm5_s00191	515054	2e-39	90	0	0	SMAX5B007648	b-cell lymPDoma leukemia 11b-like				743027	No LG match
14242_14	sm5_s00191	676209	2e-39	90	0	0
1438_16	sm5_s00201	106688	2e-39	90	0	0	SMAX5B021618	fatty-acid amide hydrolase 2-like				335511	No LG match
88_28	sm5_s00204	202494	8e-38	89	1	0	SMAX5B016656	very-long-chain				542890	No LG match
9216_75	sm5_s00204	202842	2e-39	90	0	0	SMAX5B016656	very-long-chain
2345_70	sm5_s00204	390454	2e-39	90	0	0
6038_6	sm5_s00204	459292	2e-39	90	0	0	SMAX5B016666	rcc1 and btb domain-containing
1388_6	sm5_s00218	83219	2e-39	90	0	0	SMAX5B004348	haus augmin-like complex subunit				312686	No LG match
5744_42	sm5_s00218	284045	2e-39	90	0	0	SMAX5B004354	ras guanyl-releasing protein 2-like
6669_12	sm5_s00220	319325	2e-39	90	0	0	SMAX5B016360	hydroxypyruvate isomerase				407711	No LG match
10175_86	sm5_s00224	90382	2e-39	90	0	0	SMAX5B018908	---NA---				260966	No LG match
425_47	sm5_s00224	96426	2e-39	90	0	0
5268_28	sm5_s00226	47237	2e-39	90	0	0						379631	No LG match
6306_6	sm5_s00228	53133	2e-39	90	0	0						248955	No LG match
5914_19	sm5_s00228	103396	2e-39	90	0	0						248955	No LG match
5636_69	sm5_s00232	91680	2e-39	90	0	0						239523	No LG match
4679_55	sm5_s00232	203143	2e-39	90	0	0
7313_6	sm5_s00232	203595	2e-39	90	0	0
4411_86	sm5_s00235	48651	2e-39	90	0	0	SMAX5B018885	nuclear pore complex protein				267971	LG18
2530_21	sm5_s00237	217188	2e-39	90	0	0						236245	No LG match
1210_68	sm5_s00241	141582	2e-39	90	0	0	SMAX5B016755	adenomatous polyposis coli protein				224075	No LG match
8129_39	sm5_s00248	191213	2e-39	90	0	0	SMAX5B021190	apoptosis-stimulating of p53				215159	No LG match
2704_24	sm5_s00267	43045	2e-39	90	0	0						170960	LG17
7444_6	sm5_s00271	36263	2e-39	90	0	0						189132	No LG match
6850_51	sm5_s00277	122804	2e-39	90	0	0	SMAX5B022042	neuronal membrane glycoprotein				268686	LG02
7531_10	sm5_s00278	94115	2e-39	90	0	0						211023	No LG match
4202_67	sm5_s00279	14811	2e-39	90	0	0	SMAX5B001421	protein kibra				286032	No LG match
7818_85	sm5_s00281	150279	8e-38	89	1	0	SMAX5B004652	heat repeat-containing protein				224317	No LG match
2977_11	sm5_s00283	10487	2e-39	90	0	0	SMAX5B013752	cytoplasmic aconitate hydratase				337923	No LG match
2878_52	sm5_s00283	44653	2e-39	90	0	0
3190_88	sm5_s00292	31220	2e-39	90	0	0						131109	No LG match
11732_71	sm5_s00295	18746	2e-39	90	0	0						160466	No LG match
4587_39	sm5_s00295	19274	2e-39	90	0	0
6959_12	sm5_s00316	97381	3e-37	90	0	1	SMAX5B016154	2-oxoglutarate mitochondrial				102309	No LG match
2626_65	sm5_s00333	5290	2e-39	90	0	0						189041	No LG match
4463_35	sm5_s00333	50475	2e-39	90	0	0
6024_18	sm5_s00333	105300	2e-39	90	0	0
2552_6	sm5_s00333	187624	2e-39	90	0	0
1504_6	sm5_s00333	187899	2e-39	90	0	0
4330_6	sm5_s00348	70003	2e-39	90	0	0						81777	No LG match
6334_6	sm5_s00350	4025	2e-39	90	0	0						81071	No LG match
3527_6	sm5_s00369	74633	2e-39	90	0	0	SMAX5B017880	lysoPDosPDatidic acid receptor 3				79730	No LG match
3889_74	sm5_s00369	75146	2e-39	90	0	0	SMAX5B017880	lysoPDosPDatidic acid receptor 3
7678_19	sm5_s00406	28646	8e-38	89	1	0	SMAX5B007051	acidic mammalian chitinase-like				87752	LG11
5597_6	sm5_s00439	22912	2e-39	90	0	0						47255	No LG match
3038_25	sm5_s00443	23712	2e-39	90	0	0	SMAX5B013512	forkhead box protein a1-a-like				31215	No LG match
2658_22	sm5_s00455	21200	2e-39	90	0	0						27950	No LG match
3655_32	sm5_s00462	25175	2e-39	90	0	0	SMAX5B002841	ras gtpase-activating protein				25450	No LG match
1393_36	sm5_s00692	2287	2e-39	90	0	0						5809	No LG match
464_25	sm5_s00972	1040	2e-39	90	0	0						42828	No LG match
420_52	sm5_s01303	1	2e-19	53	0	0	SMAX5B002170	g2 mitotic-specific cyclin-b2-like				1967	No LG match
1840_6	sm5_s04096	69	5e-28	69	0	0	SMAX5B008018	kinesin-like protein kif1c-like				738	No LG match
5765_81	sm5_s04638	263	8e-38	89	1	0						675	No LG match
8318_33	sm5_s12204	142	8e-38	89	1	0						260	No LG match
15460_61	sm5_s15385	85	1e-36	85	0	0						211	No LG match
